# Supplementary material for: Comparative Evaluation of the Salivary and Buccal Mucosal Microbiota by 16S rRNA Sequencing for Forensic Investigations
Source: Front Microbiol. 2022 Mar 18;13:777882. doi: 10.3389/fmicb.2022.777882 (PMC8971900; doi:10.3389/fmicb.2022.777882)
Supplement: Supplementary file 2 [file Data_Sheet_2.xlsx]

## Sheet: Supplementary Table 1
Supplementary Table 1 The α diversity of salivary and buccal mucosal bacterium
Sample	Chao1	Faith_pd	Goods_coverage	Observed_species	Pielou_e	Shannon	Simpson	Group
T_F1	1975.56	125.746	0.988644	1799.3	0.733172	7.92795	0.982602	saliva
T_F3	1760.96	122.292	0.989814	1577.2	0.718064	7.62809	0.968866	saliva
T_F2	1554.22	92.5835	0.990252	1324.7	0.661635	6.8621	0.947886	saliva
T_F7	869.208	77.726	0.995644	762.1	0.704296	6.74275	0.967962	saliva
T_F9	2266.64	114.041	0.985409	1945.4	0.745791	8.14839	0.983907	saliva
T_F10	781.099	76.0863	0.99591	664.3	0.687029	6.44133	0.963246	saliva
T_F12	2047.32	110.625	0.987199	1771.1	0.68266	7.36618	0.955723	saliva
T_F14	2170.5	134.857	0.987459	1950.3	0.764221	8.35253	0.989235	saliva
T_F15	2027.01	108.363	0.987495	1752.6	0.683013	7.35963	0.950485	saliva
T_F16	2221.91	139.858	0.985409	1890.4	0.662149	7.20711	0.948616	saliva
T_F19	2282.05	133.447	0.984581	1908.7	0.732902	7.98742	0.982232	saliva
T_F28	1967.56	121.162	0.98657	1679.1	0.680045	7.28563	0.968128	saliva
T_F33	2031.2	139.654	0.988101	1833.5	0.726131	7.87153	0.980904	saliva
T_F34	1501.87	109.007	0.991868	1377.5	0.700077	7.30027	0.977349	saliva
T_F35	1112.28	81.5842	0.994974	1045.1	0.661921	6.63868	0.956933	saliva
T_F36	1748.61	95.0382	0.989746	1506.3	0.714576	7.54357	0.975975	saliva
T_F37	1642.69	93.3089	0.990562	1462	0.747364	7.85754	0.985275	saliva
T_F40	1471.06	81.5841	0.99099	1263.4	0.643703	6.6321	0.930928	saliva
T_F41	1735.07	78.8939	0.989442	1502.1	0.756836	7.98667	0.985398	saliva
T_F42	2370.98	113.203	0.985571	2072.2	0.77769	8.56774	0.989067	saliva
T_F43	1255.84	77.0125	0.992932	1093.4	0.714164	7.20917	0.975137	saliva
T_F45	856.712	58.024	0.995387	749	0.531546	5.07559	0.812293	saliva
T_F47	1285.29	89.487	0.993094	1152.1	0.650245	6.61301	0.944804	saliva
T_F46	1061.46	74.6593	0.993718	908.9	0.550343	5.40871	0.863619	saliva
T_F51	765.868	49.2529	0.995201	640.6	0.582013	5.4262	0.934137	saliva
T_M1	835.703	77.6506	0.995709	737.1	0.712634	6.78833	0.979297	saliva
T_M3	1761.9	117.055	0.989578	1562.9	0.694094	7.36433	0.969154	saliva
T_M4	2964.11	116.238	0.979567	2533.8	0.760953	8.60413	0.985029	saliva
T_M5	1769.58	90.8331	0.989797	1570.5	0.729999	7.75038	0.981317	saliva
T_M8	1337.56	87.7411	0.992379	1171.9	0.679902	6.93132	0.964921	saliva
T_M10	1873.61	138.027	0.98896	1705.3	0.719404	7.72338	0.971099	saliva
T_M11	1430.74	100.077	0.992483	1303.1	0.639059	6.6128	0.927298	saliva
T_M12	1396.52	82.6513	0.99131	1184	0.665422	6.79358	0.963943	saliva
T_M13	2074.53	121.676	0.986295	1766.6	0.709425	7.65238	0.976475	saliva
T_M14	2088.18	102.949	0.986375	1759.3	0.734232	7.91556	0.984788	saliva
T_M15	1732.65	111.462	0.989108	1474.8	0.69379	7.30302	0.959934	saliva
T_M21	1631.72	91.5306	0.989472	1405.4	0.665137	6.95515	0.95773	saliva
T_M24	996.466	73.145	0.994037	865.7	0.629586	6.14332	0.954275	saliva
T_M25	657.557	56.4779	0.996336	574.7	0.520123	4.76774	0.798435	saliva
T_M32	2005.65	119.121	0.986933	1727.7	0.671998	7.22709	0.932047	saliva
T_M35	1446.06	106.367	0.991053	1265	0.664968	6.85243	0.966084	saliva
T_M39	1218.3	86.5954	0.99339	1089.4	0.657048	6.62916	0.95764	saliva
T_M44	1993.71	109.983	0.987323	1704.6	0.719782	7.727	0.976185	saliva
T_M46	1379.89	92.109	0.991206	1168.2	0.619534	6.31306	0.957601	saliva
T_M53	696.634	49.2781	0.995949	594.8	0.457775	4.21891	0.690928	saliva
T_M55	1350.35	87.666	0.991827	1176.9	0.629675	6.42314	0.936282	saliva
T_M58	1307.31	87.3621	0.992034	1120.3	0.624104	6.32193	0.935348	saliva
T_M59	1956.27	100.796	0.988479	1718.8	0.713289	7.66582	0.976704	saliva
T_M60	2142.44	119.521	0.986623	1878.8	0.74488	8.101	0.983349	saliva
T_M63	1739.64	108.616	0.98847	1501.3	0.71798	7.57609	0.982258	saliva
TS_F1	1351.52	81.2586	0.991351	1136.2	0.630016	6.39461	0.914346	buccal
TS_F2	970.375	63.485	0.994332	831	0.536964	5.20783	0.815388	buccal
TS_F3	1373.46	82.8675	0.991511	1162.8	0.627867	6.39374	0.911676	buccal
TS_F7	846.862	82.4694	0.995712	751	0.648256	6.19256	0.945387	buccal
TS_F9	995.417	68.2203	0.994046	847.7	0.574626	5.58958	0.929989	buccal
TS_F10	569.266	64.2964	0.997281	523.5	0.582539	5.26148	0.93531	buccal
TS_F12	749.153	50.6041	0.996117	667.3	0.465502	4.36741	0.731232	buccal
TS_F14	614.173	59.356	0.997086	550.5	0.417334	3.79964	0.728676	buccal
TS_F15	1074.29	65.3476	0.994025	935.9	0.544598	5.37528	0.827518	buccal
TS_F16	2645.39	148.143	0.982788	2300.9	0.748713	8.3616	0.981705	buccal
TS_F19	1459.23	95.2543	0.991567	1267.5	0.68116	7.02121	0.947076	buccal
TS_F28	708.751	50.6418	0.99638	613.6	0.526458	4.87557	0.844457	buccal
TS_F33	1460.97	96.5753	0.990674	1238.5	0.659703	6.778	0.969577	buccal
TS_F34	770.948	61.0231	0.995739	652.1	0.50577	4.72838	0.773203	buccal
TS_F35	701.132	48.1789	0.997417	662.4	0.717479	6.72388	0.976581	buccal
TS_F36	1401.94	65.5905	0.991395	1196.7	0.666874	6.81864	0.965477	buccal
TS_F37	2137.29	100.004	0.989108	1976.7	0.762051	8.34359	0.983378	buccal
TS_F40	1404.12	81.8232	0.992876	1282.4	0.645567	6.66523	0.914817	buccal
TS_F41	1469.9	64.3832	0.992273	1327.3	0.713098	7.39787	0.971022	buccal
TS_F42	1257	76.7216	0.99292	1093.4	0.600352	6.06027	0.881669	buccal
TS_F43	1368.83	82.8837	0.993077	1251.1	0.684918	7.04709	0.95188	buccal
TS_F45	696.003	43.3863	0.996738	635.6	0.555971	5.17714	0.855744	buccal
TS_F47	1153.57	84.3911	0.993969	1040.2	0.575487	5.76788	0.855102	buccal
TS_F46	436.279	34.0786	0.998174	392.9	0.414662	3.57349	0.729851	buccal
TS_F51	614.209	49.4171	0.996534	525.7	0.466099	4.21262	0.768151	buccal
TS_M1	571.675	64.7846	0.997964	543.5	0.506792	4.60478	0.867158	buccal
TS_M3	1392.5	84.0964	0.991584	1167.4	0.641855	6.53987	0.942383	buccal
TS_M4	2244.05	100.558	0.985666	1918.9	0.677468	7.38849	0.925605	buccal
TS_M5	2473.68	90.2956	0.983184	2081.3	0.746658	8.23059	0.976923	buccal
TS_M8	1086.9	59.27	0.992953	843.2	0.436169	4.2394	0.719782	buccal
TS_M10	1685	96.0494	0.988573	1364.1	0.606124	6.312	0.92611	buccal
TS_M11	1006.25	64.2244	0.993792	804.1	0.393655	3.79921	0.637765	buccal
TS_M12	1560.8	87.6603	0.990048	1259.9	0.547007	5.63363	0.806858	buccal
TS_M13	1003.89	58.0093	0.994202	835.1	0.587527	5.70237	0.890376	buccal
TS_M14	803.762	47.8988	0.995263	670.5	0.350864	3.29426	0.603968	buccal
TS_M15	2402.28	119.62	0.98235	1737.4	0.671429	7.22637	0.950309	buccal
TS_M21	1075.11	53.4342	0.993065	827.5	0.589674	5.71542	0.926096	buccal
TS_M24	1536.85	87.0053	0.989052	1181	0.626926	6.39819	0.951453	buccal
TS_M25	1004.55	66.4932	0.993544	801.7	0.35297	3.40502	0.532335	buccal
TS_M32	805.329	43.6379	0.995346	660.2	0.403808	3.78235	0.646469	buccal
TS_M35	889.14	48.6005	0.99477	734	0.413014	3.93169	0.668575	buccal
TS_M39	1200.66	55.5122	0.992415	958.2	0.484794	4.80144	0.746435	buccal
TS_M44	1442.67	72.7889	0.99063	1131.5	0.517679	5.25131	0.806304	buccal
TS_M46	1639.48	77.8364	0.989454	1296.1	0.580949	6.00691	0.847061	buccal
TS_M53	1076.91	49.1586	0.99344	863.7	0.466178	4.54726	0.710688	buccal
TS_M55	770.419	44.4867	0.995325	626.8	0.463522	4.30694	0.789168	buccal
TS_M58	1156.9	63.5283	0.992326	916.8	0.605456	5.95781	0.917639	buccal
TS_M59	1682.89	77.3925	0.988177	1313	0.620077	6.42312	0.919263	buccal
TS_M60	1174.56	57.0038	0.992276	961.1	0.522932	5.18146	0.859419	buccal
TS_M63	2782.83	123.6	0.979271	2144	0.668734	7.40025	0.932245	buccal

## Sheet: Supplementary Table 2
Supplementary Table 2 The distance matrix of Bray-Curtis dissimilarity index of salivary and buccal mucosal bacterium
	T_F10	T_M1	T_F7	TS_F10	TS_M1	TS_F7	T_F1	T_F2	T_F3	T_F9	T_F12	T_F14	T_F15	T_F16	T_F19	T_F28	T_F33	T_F34	T_F35	T_F36	T_F37	T_F40	T_F41	T_F42	T_F43	T_F45	T_F47	T_F46	T_F51	T_M3	T_M4	T_M5	T_M8	T_M10	T_M11	T_M12	T_M13	T_M14	T_M15	T_M21	T_M24	T_M25	T_M32	T_M35	T_M39	T_M44	T_M46	T_M53	T_M55
T_F10	0	0.568849	0.594882	0.80016	0.794604	0.803292	0.80211	0.764021	0.806542	0.748419	0.760948	0.793866	0.74183	0.824153	0.675787	0.828852	0.744135	0.775516	0.73199	0.725814	0.642722	0.737575	0.775575	0.764228	0.794279	0.890107	0.740264	0.813545	0.773654	0.7772	0.786537	0.750103	0.726287	0.740677	0.816234	0.850098	0.750606	0.679215	0.762219	0.764169	0.808256	0.858253	0.812659	0.786803	0.749985	0.751315	0.644081	0.898558	0.807517
T_M1	0.568849	0	0.581733	0.815702	0.652	0.78116	0.834023	0.744164	0.778855	0.703239	0.791206	0.809999	0.737575	0.846345	0.694906	0.737929	0.652414	0.644554	0.740677	0.635128	0.679215	0.82238	0.80078	0.797707	0.760593	0.858992	0.826813	0.780184	0.826311	0.724189	0.806217	0.77194	0.66184	0.768247	0.755629	0.691271	0.712044	0.681165	0.722534	0.817889	0.799894	0.858519	0.778234	0.697536	0.659447	0.684741	0.692453	0.861622	0.776107
T_F7	0.594882	0.581733	0	0.795904	0.728414	0.652739	0.829856	0.666007	0.763105	0.767183	0.745671	0.824035	0.721973	0.874121	0.762957	0.827315	0.719816	0.750635	0.765646	0.647598	0.701584	0.799391	0.716388	0.711128	0.718397	0.836978	0.785415	0.6848	0.811063	0.722298	0.73332	0.728148	0.712753	0.795579	0.784262	0.799332	0.747149	0.656433	0.711099	0.801282	0.723066	0.842385	0.787956	0.810886	0.691567	0.718693	0.806188	0.825454	0.75492
TS_F10	0.80016	0.815702	0.795904	0	0.624963	0.723952	0.898233	0.829679	0.7962	0.913598	0.794988	0.891171	0.785415	0.935583	0.906773	0.934756	0.879499	0.915815	0.915874	0.868625	0.873973	0.795107	0.884788	0.868536	0.783494	0.807931	0.811329	0.791856	0.792861	0.864961	0.878317	0.94365	0.857337	0.888955	0.856007	0.808729	0.836003	0.8925	0.759973	0.759086	0.885261	0.808286	0.723687	0.909196	0.837451	0.78503	0.875185	0.791177	0.742362
TS_M1	0.794604	0.652	0.728414	0.624963	0	0.628864	0.867147	0.783937	0.725607	0.898322	0.718604	0.849566	0.688228	0.89188	0.845754	0.895899	0.84011	0.880238	0.871698	0.835796	0.840524	0.696324	0.87941	0.84927	0.738491	0.701141	0.776638	0.68542	0.750222	0.8178	0.861149	0.925389	0.805419	0.838396	0.805006	0.77915	0.783228	0.865906	0.667336	0.704155	0.847054	0.701288	0.624313	0.852225	0.783198	0.726287	0.832752	0.689557	0.64024
TS_F7	0.803292	0.78116	0.652739	0.723952	0.628864	0	0.875303	0.786597	0.745405	0.88204	0.740086	0.855357	0.696383	0.925034	0.857485	0.919213	0.839046	0.882011	0.875244	0.818687	0.859612	0.689794	0.874121	0.845754	0.713285	0.572809	0.782194	0.557325	0.684682	0.820873	0.859287	0.93644	0.844956	0.882838	0.838455	0.824449	0.833668	0.858194	0.65927	0.738993	0.844513	0.644731	0.656285	0.90955	0.799303	0.758407	0.875894	0.652532	0.552095
T_F1	0.80211	0.834023	0.829856	0.898233	0.867147	0.875303	0	0.694433	0.698984	0.840051	0.798948	0.747149	0.784942	0.767124	0.713463	0.811004	0.740677	0.806276	0.866734	0.807813	0.797677	0.731103	0.867857	0.87486	0.727498	0.870871	0.731133	0.809911	0.810502	0.634921	0.856421	0.933101	0.794575	0.756043	0.738461	0.868241	0.728651	0.855948	0.727351	0.681165	0.762337	0.836387	0.815318	0.76213	0.826517	0.679008	0.819337	0.86694	0.694522
T_F2	0.764021	0.744164	0.666007	0.829679	0.783937	0.786597	0.694433	0	0.602624	0.767951	0.645647	0.779327	0.637728	0.821671	0.661102	0.79753	0.65268	0.696324	0.793009	0.678476	0.682968	0.615094	0.773004	0.780362	0.615951	0.761864	0.676792	0.542373	0.69984	0.610809	0.793156	0.875273	0.670291	0.776402	0.721648	0.760268	0.651439	0.730217	0.646002	0.686662	0.618669	0.714083	0.71757	0.76408	0.639767	0.654335	0.729862	0.733674	0.682672
T_F3	0.806542	0.778855	0.763105	0.7962	0.725607	0.745405	0.698984	0.602624	0	0.843419	0.639797	0.71364	0.647982	0.814314	0.724898	0.854944	0.769842	0.831925	0.831009	0.776727	0.758111	0.580255	0.763312	0.797205	0.62842	0.697388	0.678742	0.646179	0.657615	0.695053	0.812482	0.903965	0.727735	0.763105	0.714822	0.725903	0.690414	0.792152	0.594764	0.645263	0.735033	0.650464	0.660008	0.817298	0.739613	0.646593	0.769547	0.658679	0.649223
T_F9	0.748419	0.703239	0.767183	0.913598	0.898322	0.88204	0.840051	0.767951	0.843419	0	0.776757	0.893564	0.746351	0.891909	0.70643	0.656787	0.653921	0.649725	0.704539	0.557059	0.66778	0.879853	0.7608	0.757077	0.842681	0.90757	0.898765	0.810206	0.920779	0.731576	0.750606	0.680338	0.67827	0.856805	0.810827	0.727026	0.773565	0.657999	0.806749	0.894894	0.87285	0.931742	0.858549	0.752851	0.697565	0.783878	0.75096	0.924945	0.869186
T_F12	0.760948	0.791206	0.745671	0.794988	0.718604	0.740086	0.798948	0.645647	0.639797	0.776757	0	0.821819	0.518409	0.86236	0.778736	0.846965	0.726701	0.800544	0.82566	0.692985	0.629218	0.564092	0.643343	0.657053	0.681077	0.699545	0.742332	0.592282	0.705159	0.729626	0.70185	0.771379	0.689498	0.814225	0.754358	0.706991	0.685509	0.687105	0.633237	0.633414	0.789995	0.680308	0.627475	0.816027	0.766089	0.627327	0.781603	0.681934	0.662786
T_F14	0.793866	0.809999	0.824035	0.891171	0.849566	0.855357	0.747149	0.779327	0.71364	0.893564	0.821819	0	0.798978	0.788458	0.773831	0.906832	0.805744	0.882927	0.884138	0.817298	0.858608	0.814905	0.888009	0.867384	0.77788	0.821494	0.774304	0.854471	0.857278	0.79295	0.868773	0.922906	0.849595	0.701672	0.798978	0.878937	0.79555	0.862685	0.758554	0.747237	0.820342	0.86892	0.78376	0.852343	0.825542	0.762159	0.829236	0.879617	0.782637
T_F15	0.74183	0.737575	0.721973	0.785415	0.688228	0.696383	0.784942	0.637728	0.647982	0.746351	0.518409	0.798978	0	0.866763	0.716063	0.813368	0.689498	0.780628	0.801519	0.667987	0.634389	0.594202	0.710064	0.67629	0.639176	0.677767	0.733349	0.551534	0.7215	0.696295	0.707937	0.747149	0.672596	0.791177	0.745701	0.70377	0.705691	0.639974	0.590568	0.662343	0.770817	0.673158	0.607854	0.808877	0.697063	0.629957	0.762721	0.674103	0.597305
T_F16	0.824153	0.846345	0.874121	0.935583	0.89188	0.925034	0.767124	0.821671	0.814314	0.891909	0.86236	0.788458	0.866763	0	0.762071	0.730867	0.833698	0.858962	0.912357	0.870989	0.841026	0.797943	0.90955	0.920927	0.843153	0.916081	0.799805	0.874446	0.863661	0.825779	0.916701	0.93709	0.876219	0.784055	0.845192	0.903463	0.7923	0.905532	0.807872	0.799775	0.856894	0.86437	0.867472	0.858755	0.863631	0.835589	0.844779	0.919804	0.863336
T_F19	0.675787	0.694906	0.762957	0.906773	0.845754	0.857485	0.713463	0.661102	0.724898	0.70643	0.778736	0.773831	0.716063	0.762071	0	0.682052	0.575941	0.664854	0.715767	0.695704	0.641511	0.738018	0.858224	0.828054	0.743307	0.865345	0.721411	0.757107	0.790113	0.590893	0.81127	0.822233	0.647243	0.736511	0.734531	0.751729	0.602092	0.721825	0.703652	0.706371	0.701288	0.829384	0.779712	0.726198	0.670764	0.70185	0.624313	0.886916	0.782814
T_F28	0.828852	0.737929	0.827315	0.934756	0.895899	0.919213	0.811004	0.79753	0.854944	0.656787	0.846965	0.906832	0.813368	0.730867	0.682052	0	0.568908	0.594114	0.731606	0.70185	0.701554	0.875007	0.893476	0.906418	0.867738	0.912801	0.881538	0.846729	0.905975	0.69789	0.89058	0.838514	0.715383	0.88204	0.817416	0.679599	0.717718	0.79552	0.775191	0.864695	0.851279	0.925802	0.843094	0.64414	0.679274	0.778677	0.700402	0.931889	0.837273
T_F33	0.744135	0.652414	0.719816	0.879499	0.84011	0.839046	0.740677	0.65268	0.769842	0.653921	0.726701	0.805744	0.689498	0.833698	0.575941	0.568908	0	0.520684	0.685095	0.584363	0.645263	0.780332	0.785149	0.793127	0.745612	0.846788	0.814018	0.712044	0.836062	0.569765	0.788813	0.778382	0.63891	0.78246	0.742037	0.631612	0.635128	0.688671	0.681313	0.796821	0.736422	0.849595	0.773477	0.649814	0.60682	0.634123	0.643343	0.851132	0.755836
T_F34	0.775516	0.644554	0.750635	0.915815	0.880238	0.882011	0.806276	0.696324	0.831925	0.649725	0.800544	0.882927	0.780628	0.858962	0.664854	0.594114	0.520684	0	0.714379	0.600437	0.670675	0.845488	0.85258	0.863838	0.817032	0.892294	0.879676	0.734295	0.882306	0.671946	0.856244	0.819869	0.637049	0.852993	0.783494	0.624934	0.703475	0.755511	0.732226	0.852846	0.764464	0.895189	0.841085	0.595059	0.617133	0.744725	0.696472	0.900922	0.795904
T_F35	0.73199	0.740677	0.765646	0.915874	0.871698	0.875244	0.866734	0.793009	0.831009	0.704539	0.82566	0.884138	0.801519	0.912357	0.715767	0.731606	0.685095	0.714379	0	0.700402	0.725194	0.881094	0.830241	0.853407	0.839667	0.89123	0.883429	0.816618	0.899917	0.659801	0.832929	0.812038	0.691655	0.874919	0.809083	0.806779	0.781425	0.779032	0.736009	0.883695	0.738579	0.915578	0.834614	0.776727	0.72283	0.806454	0.787779	0.900213	0.836121
T_F36	0.725814	0.635128	0.647598	0.868625	0.835796	0.818687	0.807813	0.678476	0.776727	0.557059	0.692985	0.817298	0.667987	0.870989	0.695704	0.70185	0.584363	0.600437	0.700402	0	0.606702	0.80081	0.731665	0.749335	0.748656	0.839312	0.814491	0.69662	0.859819	0.667366	0.729271	0.702677	0.643224	0.808197	0.753117	0.612877	0.695704	0.609952	0.720141	0.819366	0.738195	0.880356	0.757993	0.688405	0.59042	0.689764	0.753058	0.862213	0.74836
T_F37	0.642722	0.679215	0.701584	0.873973	0.840524	0.859612	0.797677	0.682968	0.758111	0.66778	0.629218	0.858608	0.634389	0.841026	0.641511	0.701554	0.645263	0.670675	0.725194	0.606702	0	0.698688	0.680486	0.692601	0.73982	0.86307	0.754595	0.710212	0.774954	0.683825	0.677826	0.686041	0.61468	0.797855	0.741209	0.719697	0.651616	0.575587	0.747828	0.756841	0.784705	0.813161	0.789167	0.723273	0.701909	0.688789	0.650405	0.854914	0.787542
T_F40	0.737575	0.82238	0.799391	0.795107	0.696324	0.689794	0.731103	0.615094	0.580255	0.879853	0.564092	0.814905	0.594202	0.797943	0.738018	0.875007	0.780332	0.845488	0.881094	0.80081	0.698688	0	0.70052	0.767715	0.585249	0.623988	0.519502	0.567992	0.551888	0.740086	0.804385	0.914574	0.752083	0.806719	0.745287	0.751226	0.674251	0.828704	0.628627	0.525915	0.762898	0.549761	0.619112	0.826606	0.782667	0.616276	0.717806	0.571066	0.561462
T_F41	0.775575	0.80078	0.716388	0.884788	0.87941	0.874121	0.867857	0.773004	0.763312	0.7608	0.643343	0.888009	0.710064	0.90955	0.858224	0.893476	0.785149	0.85258	0.830241	0.731665	0.680486	0.70052	0	0.553809	0.721736	0.848443	0.844395	0.782962	0.845783	0.821937	0.675994	0.657319	0.74053	0.869629	0.830004	0.819662	0.787276	0.650346	0.828763	0.833786	0.832782	0.84992	0.832427	0.860292	0.835707	0.756811	0.846758	0.82309	0.838898
T_F42	0.764228	0.797707	0.711128	0.868536	0.84927	0.845754	0.87486	0.780362	0.797205	0.757077	0.657053	0.867384	0.67629	0.920927	0.828054	0.906418	0.793127	0.863838	0.853407	0.749335	0.692601	0.767715	0.553809	0	0.752231	0.848856	0.839578	0.783021	0.845281	0.805537	0.60094	0.674753	0.739554	0.840524	0.818982	0.815939	0.782578	0.635128	0.81059	0.822853	0.859701	0.846286	0.825069	0.869098	0.815791	0.764908	0.841381	0.829384	0.831216
T_F43	0.794279	0.760593	0.718397	0.783494	0.738491	0.713285	0.727498	0.615951	0.62842	0.842681	0.681077	0.77788	0.639176	0.843153	0.743307	0.867738	0.745612	0.817032	0.839667	0.748656	0.73982	0.585249	0.721736	0.752231	0	0.695615	0.650966	0.624106	0.673453	0.692778	0.804828	0.899415	0.764464	0.801726	0.693665	0.756929	0.713315	0.795934	0.646504	0.622776	0.729803	0.719254	0.689557	0.830802	0.71757	0.610218	0.789729	0.726316	0.600083
T_F45	0.890107	0.858992	0.836978	0.807931	0.701141	0.572809	0.870871	0.761864	0.697388	0.90757	0.699545	0.821494	0.677767	0.916081	0.865345	0.912801	0.846788	0.892294	0.89123	0.839312	0.86307	0.623988	0.848443	0.848856	0.695615	0	0.734176	0.466875	0.676497	0.830654	0.862833	0.955499	0.82043	0.893948	0.817268	0.781632	0.80997	0.876514	0.66447	0.690769	0.843744	0.438479	0.623663	0.871934	0.779653	0.742391	0.83683	0.436588	0.546451
T_F47	0.740264	0.826813	0.785415	0.811329	0.776638	0.782194	0.731133	0.676792	0.678742	0.898765	0.742332	0.774304	0.733349	0.799805	0.721411	0.881538	0.814018	0.879676	0.883429	0.814491	0.754595	0.519502	0.844395	0.839578	0.650966	0.734176	0	0.745523	0.61205	0.746292	0.855239	0.941818	0.791974	0.814964	0.728208	0.794013	0.680279	0.86567	0.664263	0.567224	0.769103	0.695467	0.721027	0.842297	0.769635	0.694581	0.709414	0.741505	0.663111
T_F46	0.813545	0.780184	0.6848	0.791856	0.68542	0.557325	0.809911	0.542373	0.646179	0.810206	0.592282	0.854471	0.551534	0.874446	0.757107	0.846729	0.712044	0.734295	0.816618	0.69662	0.710212	0.567992	0.782962	0.783021	0.624106	0.466875	0.745523	0	0.688198	0.696856	0.794782	0.876248	0.696708	0.847615	0.753295	0.718161	0.739702	0.756841	0.614503	0.693694	0.703977	0.518084	0.597601	0.825808	0.689587	0.668134	0.787572	0.531972	0.545328
T_F51	0.773654	0.826311	0.811063	0.792861	0.750222	0.684682	0.810502	0.69984	0.657615	0.920779	0.705159	0.857278	0.7215	0.863661	0.790113	0.905975	0.836062	0.882306	0.899917	0.859819	0.774954	0.551888	0.845783	0.845281	0.673453	0.676497	0.61205	0.688198	0	0.80208	0.872407	0.95476	0.767005	0.8722	0.786803	0.779741	0.731281	0.887625	0.677856	0.599787	0.81845	0.584983	0.711512	0.82572	0.792861	0.705041	0.653094	0.655842	0.607381
T_M3	0.7772	0.724189	0.722298	0.864961	0.8178	0.820873	0.634921	0.610809	0.695053	0.731576	0.729626	0.79295	0.696295	0.825779	0.590893	0.69789	0.569765	0.671946	0.659801	0.667366	0.683825	0.740086	0.821937	0.805537	0.692778	0.830654	0.746292	0.696856	0.80208	0	0.797589	0.857455	0.584924	0.776018	0.705543	0.71491	0.618965	0.72741	0.602299	0.714526	0.551297	0.810147	0.74183	0.73852	0.643609	0.650612	0.702086	0.831807	0.708823
T_M4	0.786537	0.806217	0.73332	0.878317	0.861149	0.859287	0.856421	0.793156	0.812482	0.750606	0.70185	0.868773	0.707937	0.916701	0.81127	0.89058	0.788813	0.856244	0.832929	0.729271	0.677826	0.804385	0.675994	0.60094	0.804828	0.862833	0.855239	0.794782	0.872407	0.797589	0	0.695319	0.748892	0.834555	0.829177	0.839076	0.809379	0.620826	0.820371	0.850541	0.848236	0.872732	0.841174	0.865345	0.817771	0.79295	0.845488	0.852491	0.829561
T_M5	0.750103	0.77194	0.728148	0.94365	0.925389	0.93644	0.933101	0.875273	0.903965	0.680338	0.771379	0.922906	0.747149	0.93709	0.822233	0.838514	0.778382	0.819869	0.812038	0.702677	0.686041	0.914574	0.657319	0.674753	0.899415	0.955499	0.941818	0.876248	0.95476	0.857455	0.695319	0	0.759086	0.877076	0.890698	0.820992	0.858371	0.566308	0.899622	0.937297	0.920956	0.936558	0.918445	0.865788	0.865906	0.820755	0.867975	0.941404	0.939454
T_M8	0.726287	0.66184	0.712753	0.857337	0.805419	0.844956	0.794575	0.670291	0.727735	0.67827	0.689498	0.849595	0.672596	0.876219	0.647243	0.715383	0.63891	0.637049	0.691655	0.643224	0.61468	0.752083	0.74053	0.739554	0.764464	0.82043	0.791974	0.696708	0.767005	0.584924	0.748892	0.759086	0	0.809497	0.691005	0.642131	0.585485	0.630311	0.650228	0.752379	0.657142	0.790586	0.771911	0.669966	0.597423	0.63501	0.616364	0.805922	0.755097
T_M10	0.740677	0.768247	0.795579	0.888955	0.838396	0.882838	0.756043	0.776402	0.763105	0.856805	0.814225	0.701672	0.791177	0.784055	0.736511	0.88204	0.78246	0.852993	0.874919	0.808197	0.797855	0.806719	0.869629	0.840524	0.801726	0.893948	0.814964	0.847615	0.8722	0.776018	0.834555	0.877076	0.809497	0	0.791324	0.853673	0.765558	0.816205	0.761214	0.805301	0.821701	0.867088	0.7988	0.833491	0.824331	0.764612	0.821524	0.891466	0.829945
T_M11	0.816234	0.755629	0.784262	0.856007	0.805006	0.838455	0.738461	0.721648	0.714822	0.810827	0.754358	0.798978	0.745701	0.845192	0.734531	0.817416	0.742037	0.783494	0.809083	0.753117	0.741209	0.745287	0.830004	0.818982	0.693665	0.817268	0.728208	0.753295	0.786803	0.705543	0.829177	0.890698	0.691005	0.791324	0	0.704509	0.658176	0.793068	0.711217	0.702057	0.778145	0.78503	0.741564	0.781455	0.695615	0.619201	0.70377	0.812097	0.737102
T_M12	0.850098	0.691271	0.799332	0.808729	0.77915	0.824449	0.868241	0.760268	0.725903	0.727026	0.706991	0.878937	0.70377	0.903463	0.751729	0.679599	0.631612	0.624934	0.806779	0.612877	0.719697	0.751226	0.819662	0.815939	0.756929	0.781632	0.794013	0.718161	0.779741	0.71491	0.839076	0.820992	0.642131	0.853673	0.704509	0	0.634478	0.765498	0.665948	0.745553	0.828586	0.739643	0.69068	0.609509	0.549938	0.639738	0.659565	0.750517	0.736274
T_M13	0.750606	0.712044	0.747149	0.836003	0.783228	0.833668	0.728651	0.651439	0.690414	0.773565	0.685509	0.79555	0.705691	0.7923	0.602092	0.717718	0.635128	0.703475	0.781425	0.695704	0.651616	0.674251	0.787276	0.782578	0.713315	0.80997	0.680279	0.739702	0.731281	0.618965	0.809379	0.858371	0.585485	0.765558	0.658176	0.634478	0	0.730246	0.638349	0.623161	0.712576	0.737131	0.69071	0.67035	0.638349	0.5596	0.613203	0.778116	0.703682
T_M14	0.679215	0.681165	0.656433	0.8925	0.865906	0.858194	0.855948	0.730217	0.792152	0.657999	0.687105	0.862685	0.639974	0.905532	0.721825	0.79552	0.688671	0.755511	0.779032	0.609952	0.575587	0.828704	0.650346	0.635128	0.795934	0.876514	0.86567	0.756841	0.887625	0.72741	0.620826	0.566308	0.630311	0.816205	0.793068	0.765498	0.730246	0	0.753295	0.854678	0.728267	0.857189	0.832368	0.782696	0.738432	0.736422	0.761391	0.876219	0.833195
T_M15	0.762219	0.722534	0.711099	0.759973	0.667336	0.65927	0.727351	0.646002	0.594764	0.806749	0.633237	0.758554	0.590568	0.807872	0.703652	0.775191	0.681313	0.732226	0.736009	0.720141	0.747828	0.628627	0.828763	0.81059	0.646504	0.66447	0.664263	0.614503	0.677856	0.602299	0.820371	0.899622	0.650228	0.761214	0.711217	0.665948	0.638349	0.753295	0	0.563974	0.676763	0.643638	0.582146	0.726021	0.637078	0.635128	0.731222	0.65135	0.527776
T_M21	0.764169	0.817889	0.801282	0.759086	0.704155	0.738993	0.681165	0.686662	0.645263	0.894894	0.633414	0.747237	0.662343	0.799775	0.706371	0.864695	0.796821	0.852846	0.883695	0.819366	0.756841	0.525915	0.833786	0.822853	0.622776	0.690769	0.567224	0.693694	0.599787	0.714526	0.850541	0.937297	0.752379	0.805301	0.702057	0.745553	0.623161	0.854678	0.563974	0	0.747326	0.63693	0.54781	0.817091	0.745198	0.591277	0.720554	0.66905	0.534366
T_M24	0.808256	0.799894	0.723066	0.885261	0.847054	0.844513	0.762337	0.618669	0.735033	0.87285	0.789995	0.820342	0.770817	0.856894	0.701288	0.851279	0.736422	0.764464	0.738579	0.738195	0.784705	0.762898	0.832782	0.859701	0.729803	0.843744	0.769103	0.703977	0.81845	0.551297	0.848236	0.920956	0.657142	0.821701	0.778145	0.828586	0.712576	0.728267	0.676763	0.747326	0	0.808729	0.79425	0.798328	0.733999	0.765085	0.80471	0.82702	0.750428
T_M25	0.858253	0.858519	0.842385	0.808286	0.701288	0.644731	0.836387	0.714083	0.650464	0.931742	0.680308	0.86892	0.673158	0.86437	0.829384	0.925802	0.849595	0.895189	0.915578	0.880356	0.813161	0.549761	0.84992	0.846286	0.719254	0.438479	0.695467	0.518084	0.584983	0.810147	0.872732	0.936558	0.790586	0.867088	0.78503	0.739643	0.737131	0.857189	0.643638	0.63693	0.808729	0	0.618019	0.860558	0.814284	0.706134	0.786981	0.34404	0.586579
T_M32	0.812659	0.778234	0.787956	0.723687	0.624313	0.656285	0.815318	0.71757	0.660008	0.858549	0.627475	0.78376	0.607854	0.867472	0.779712	0.843094	0.773477	0.841085	0.834614	0.757993	0.789167	0.619112	0.832427	0.825069	0.689557	0.623663	0.721027	0.597601	0.711512	0.74183	0.841174	0.918445	0.771911	0.7988	0.741564	0.69068	0.69071	0.832368	0.582146	0.54781	0.79425	0.618019	0	0.826192	0.697151	0.639324	0.753147	0.605993	0.509633
T_M35	0.786803	0.697536	0.810886	0.909196	0.852225	0.90955	0.76213	0.76408	0.817298	0.752851	0.816027	0.852343	0.808877	0.858755	0.726198	0.64414	0.649814	0.595059	0.776727	0.688405	0.723273	0.826606	0.860292	0.869098	0.830802	0.871934	0.842297	0.825808	0.82572	0.73852	0.865345	0.865788	0.669966	0.833491	0.781455	0.609509	0.67035	0.782696	0.726021	0.817091	0.798328	0.860558	0.826192	0	0.605579	0.737811	0.631493	0.861474	0.755629
T_M39	0.749985	0.659447	0.691567	0.837451	0.783198	0.799303	0.826517	0.639767	0.739613	0.697565	0.766089	0.825542	0.697063	0.863631	0.670764	0.679274	0.60682	0.617133	0.72283	0.59042	0.701909	0.782667	0.835707	0.815791	0.71757	0.779653	0.769635	0.689587	0.792861	0.643609	0.817771	0.865906	0.597423	0.824331	0.695615	0.549938	0.638349	0.738432	0.637078	0.745198	0.733999	0.814284	0.697151	0.605579	0	0.646593	0.533361	0.796377	0.704598
T_M44	0.751315	0.684741	0.718693	0.78503	0.726287	0.758407	0.679008	0.654335	0.646593	0.783878	0.627327	0.762159	0.629957	0.835589	0.70185	0.778677	0.634123	0.744725	0.806454	0.689764	0.688789	0.616276	0.756811	0.764908	0.610218	0.742391	0.694581	0.668134	0.705041	0.650612	0.79295	0.820755	0.63501	0.764612	0.619201	0.639738	0.5596	0.736422	0.635128	0.591277	0.765085	0.706134	0.639324	0.737811	0.646593	0	0.682377	0.705543	0.621092
T_M46	0.644081	0.692453	0.806188	0.875185	0.832752	0.875894	0.819337	0.729862	0.769547	0.75096	0.781603	0.829236	0.762721	0.844779	0.624313	0.700402	0.643343	0.696472	0.787779	0.753058	0.650405	0.717806	0.846758	0.841381	0.789729	0.83683	0.709414	0.787572	0.653094	0.702086	0.845488	0.867975	0.616364	0.821524	0.70377	0.659565	0.613203	0.761391	0.731222	0.720554	0.80471	0.786981	0.753147	0.631493	0.533361	0.682377	0	0.848886	0.781366
T_M53	0.898558	0.861622	0.825454	0.791177	0.689557	0.652532	0.86694	0.733674	0.658679	0.924945	0.681934	0.879617	0.674103	0.919804	0.886916	0.931889	0.851132	0.900922	0.900213	0.862213	0.854914	0.571066	0.82309	0.829384	0.726316	0.436588	0.741505	0.531972	0.655842	0.831807	0.852491	0.941404	0.805922	0.891466	0.812097	0.750517	0.778116	0.876219	0.65135	0.66905	0.82702	0.34404	0.605993	0.861474	0.796377	0.705543	0.848886	0	0.592518
T_M55	0.807517	0.776107	0.75492	0.742362	0.64024	0.552095	0.694522	0.682672	0.649223	0.869186	0.662786	0.782637	0.597305	0.863336	0.782814	0.837273	0.755836	0.795904	0.836121	0.74836	0.787542	0.561462	0.838898	0.831216	0.600083	0.546451	0.663111	0.545328	0.607381	0.708823	0.829561	0.939454	0.755097	0.829945	0.737102	0.736274	0.703682	0.833195	0.527776	0.534366	0.750428	0.586579	0.509633	0.755629	0.704598	0.621092	0.781366	0.592518	0
T_M58	0.854678	0.768483	0.796111	0.920543	0.893269	0.879765	0.870486	0.736481	0.838337	0.744666	0.860144	0.899799	0.839342	0.874948	0.737486	0.719402	0.731399	0.653478	0.797441	0.656492	0.776816	0.877578	0.898853	0.910378	0.838337	0.905768	0.879469	0.778943	0.932362	0.73001	0.885231	0.879853	0.722682	0.86567	0.823562	0.629336	0.766119	0.775279	0.781485	0.87743	0.767212	0.921163	0.857101	0.690887	0.647361	0.825631	0.806779	0.928373	0.844276
T_M59	0.79097	0.817564	0.743484	0.906093	0.880031	0.88272	0.874446	0.827256	0.836505	0.72608	0.739407	0.89711	0.742982	0.924591	0.810324	0.859465	0.792979	0.821553	0.830359	0.707878	0.699545	0.857189	0.637019	0.647095	0.843981	0.911087	0.896371	0.836416	0.918356	0.826281	0.583535	0.594646	0.761894	0.858371	0.851516	0.83881	0.828202	0.577596	0.854973	0.895337	0.87483	0.908989	0.869629	0.843685	0.841765	0.809852	0.863808	0.897701	0.882276
T_M60	0.785474	0.758318	0.743544	0.867679	0.829206	0.852373	0.845015	0.77061	0.750369	0.833402	0.786065	0.793452	0.740086	0.911973	0.76411	0.86629	0.766326	0.842267	0.828911	0.738993	0.755304	0.806365	0.805951	0.7811	0.743484	0.851279	0.845961	0.820253	0.840405	0.774718	0.765498	0.801755	0.757136	0.800514	0.765942	0.769488	0.74248	0.729094	0.78506	0.80338	0.819366	0.843892	0.78048	0.806247	0.756309	0.682525	0.774629	0.811802	0.788222
T_M63	0.74771	0.724396	0.745996	0.911235	0.880799	0.889871	0.816825	0.740264	0.834998	0.719047	0.754506	0.887536	0.727587	0.874741	0.70185	0.684475	0.640063	0.6658	0.777555	0.702973	0.593464	0.817268	0.785178	0.77983	0.821051	0.900804	0.860174	0.793511	0.879706	0.73199	0.751965	0.755393	0.649666	0.842503	0.816382	0.728887	0.637255	0.679511	0.775131	0.84862	0.807074	0.895869	0.84144	0.69529	0.753945	0.744548	0.748921	0.88993	0.839194
TS_F1	0.79945	0.795698	0.758909	0.770817	0.679333	0.59042	0.657999	0.583742	0.57795	0.808404	0.594557	0.805863	0.566042	0.839046	0.731901	0.826074	0.703623	0.780362	0.804947	0.716536	0.737722	0.487028	0.787247	0.792861	0.605136	0.561078	0.675197	0.469328	0.627031	0.654335	0.787985	0.899592	0.727735	0.805774	0.701052	0.688878	0.658383	0.774777	0.537646	0.554636	0.715886	0.486821	0.522457	0.800603	0.685805	0.58522	0.757313	0.497813	0.466432
TS_F2	0.900745	0.866615	0.813752	0.800307	0.688198	0.630607	0.849034	0.674812	0.64875	0.898085	0.675108	0.843094	0.670941	0.918681	0.872998	0.919804	0.847231	0.90695	0.886118	0.841706	0.858342	0.602742	0.845281	0.831659	0.717304	0.426777	0.75953	0.514331	0.664559	0.815023	0.833491	0.942911	0.81455	0.870959	0.801696	0.766769	0.792772	0.856096	0.661899	0.707553	0.819189	0.397346	0.622067	0.858046	0.803174	0.722416	0.850068	0.372496	0.617812
TS_F3	0.848738	0.798268	0.805981	0.805272	0.715147	0.658679	0.851368	0.702204	0.593375	0.762662	0.584363	0.86239	0.59964	0.914396	0.782992	0.823947	0.728976	0.775752	0.822587	0.735861	0.70513	0.567165	0.69922	0.750842	0.696708	0.604161	0.780007	0.532002	0.738461	0.744814	0.787542	0.805449	0.657851	0.851782	0.746321	0.613882	0.718634	0.743307	0.647539	0.71562	0.837687	0.594143	0.617605	0.808995	0.643313	0.657378	0.704598	0.59698	0.647805
TS_F9	0.82306	0.79032	0.701732	0.862656	0.84339	0.818805	0.856007	0.58123	0.776786	0.72998	0.805833	0.880651	0.777525	0.919981	0.794959	0.824656	0.730187	0.768542	0.779712	0.684475	0.779002	0.817741	0.843153	0.839312	0.790704	0.838041	0.843124	0.694463	0.845458	0.733851	0.824449	0.898499	0.761805	0.878021	0.784794	0.753265	0.757461	0.776491	0.745819	0.832309	0.749867	0.852048	0.804296	0.803351	0.690887	0.77262	0.763253	0.82764	0.779209
TS_F12	0.895692	0.893682	0.856303	0.794132	0.742243	0.598517	0.924591	0.823828	0.771408	0.902429	0.644554	0.902074	0.686721	0.964777	0.928137	0.950623	0.884286	0.926984	0.919892	0.854766	0.847409	0.667868	0.807517	0.801903	0.778884	0.47837	0.824922	0.557621	0.686248	0.880444	0.846788	0.917794	0.85388	0.921606	0.868004	0.783317	0.848147	0.87421	0.706725	0.758791	0.912535	0.453667	0.650641	0.919952	0.845813	0.77587	0.888718	0.376692	0.660126
TS_F14	0.89971	0.88925	0.863513	0.748774	0.701909	0.667484	0.88993	0.811566	0.746764	0.932214	0.72803	0.842474	0.711246	0.932746	0.908871	0.950298	0.884079	0.936499	0.919036	0.881981	0.894362	0.679038	0.882158	0.862331	0.781071	0.47314	0.808315	0.590361	0.758466	0.860144	0.875717	0.963655	0.867768	0.895692	0.844926	0.812866	0.84206	0.906004	0.724041	0.705809	0.877253	0.492849	0.609154	0.916347	0.822262	0.780362	0.873382	0.426098	0.672951
TS_F15	0.812836	0.803676	0.744991	0.801016	0.712901	0.654246	0.876248	0.755275	0.732522	0.783139	0.570622	0.891909	0.473347	0.929969	0.845399	0.855357	0.777259	0.832102	0.854471	0.704421	0.689971	0.64479	0.692808	0.727883	0.751492	0.513622	0.817653	0.492169	0.780362	0.781869	0.753354	0.744371	0.7392	0.866379	0.794043	0.697654	0.766267	0.686218	0.688494	0.744962	0.860647	0.530465	0.618758	0.83686	0.754565	0.695053	0.811802	0.517789	0.670794
TS_F16	0.798771	0.75161	0.783287	0.872969	0.810147	0.846847	0.753236	0.72871	0.73001	0.8178	0.750488	0.76934	0.769429	0.533095	0.723952	0.736688	0.736009	0.807931	0.82894	0.771497	0.754329	0.739111	0.813486	0.805153	0.753029	0.827167	0.74115	0.777643	0.791324	0.717393	0.835914	0.872112	0.732729	0.760948	0.703948	0.75232	0.676881	0.804356	0.713019	0.729774	0.800248	0.786744	0.77915	0.793127	0.738225	0.678742	0.751729	0.824094	0.782696
TS_F19	0.829502	0.77915	0.770138	0.784705	0.655399	0.617221	0.824153	0.699397	0.604249	0.80669	0.655369	0.790438	0.609775	0.873353	0.737929	0.834584	0.744282	0.821789	0.792802	0.7241	0.784764	0.616867	0.837657	0.808108	0.669346	0.589238	0.743603	0.585013	0.688848	0.74703	0.805981	0.885763	0.744194	0.819012	0.757018	0.647095	0.701288	0.8001	0.566279	0.664116	0.777141	0.6468	0.589652	0.799096	0.707582	0.665327	0.773861	0.617812	0.543319
TS_F28	0.865049	0.837628	0.721352	0.778855	0.711719	0.693753	0.879292	0.600585	0.744135	0.864547	0.707169	0.881981	0.665829	0.92923	0.849122	0.888895	0.793807	0.818805	0.84206	0.727026	0.841292	0.714201	0.862094	0.855446	0.73462	0.698895	0.776018	0.58256	0.776816	0.780421	0.858312	0.940134	0.823326	0.890846	0.822321	0.736599	0.787453	0.84472	0.649814	0.722711	0.767803	0.743632	0.63433	0.878878	0.704657	0.74768	0.833934	0.715531	0.633237
TS_F33	0.787247	0.646504	0.753324	0.882099	0.841321	0.872082	0.844158	0.766119	0.809349	0.632616	0.747208	0.864665	0.737841	0.889368	0.717186	0.615566	0.51046	0.585338	0.75359	0.52423	0.628539	0.826872	0.774393	0.794132	0.812984	0.855623	0.851368	0.785858	0.844247	0.691537	0.801962	0.760859	0.614414	0.839696	0.741771	0.498907	0.656787	0.670823	0.748242	0.838721	0.818066	0.86239	0.801696	0.551947	0.536582	0.69662	0.595562	0.862981	0.813102
TS_F34	0.855594	0.801223	0.774009	0.767626	0.685243	0.577566	0.858962	0.695615	0.647007	0.827995	0.674251	0.860912	0.61926	0.920011	0.826665	0.8683	0.794013	0.804799	0.819278	0.761923	0.797471	0.62384	0.839223	0.81916	0.705425	0.439927	0.755629	0.488565	0.661368	0.767478	0.823356	0.918622	0.767301	0.878287	0.78967	0.692187	0.749631	0.789226	0.564387	0.712399	0.792447	0.377194	0.599019	0.813013	0.726641	0.71033	0.810768	0.336771	0.574582
TS_F35	0.850245	0.770876	0.8001	0.841203	0.824656	0.852875	0.876278	0.758259	0.792802	0.770315	0.801371	0.885409	0.776136	0.939454	0.831629	0.83092	0.789049	0.774038	0.647509	0.702293	0.750399	0.826458	0.832427	0.848679	0.791236	0.841469	0.860351	0.79224	0.870959	0.721766	0.82309	0.887625	0.695733	0.885586	0.766858	0.656344	0.758377	0.781307	0.716388	0.843508	0.772708	0.872407	0.780096	0.784676	0.689291	0.77067	0.782489	0.835618	0.818835
TS_F36	0.839667	0.744016	0.758614	0.834259	0.82176	0.826163	0.901011	0.779062	0.781898	0.667868	0.654187	0.904497	0.680368	0.949796	0.868625	0.816205	0.734738	0.760682	0.825779	0.486555	0.680338	0.777702	0.692365	0.741327	0.781396	0.801785	0.844956	0.743514	0.834525	0.801076	0.762839	0.683382	0.715886	0.891407	0.809674	0.564978	0.759352	0.656906	0.768453	0.809408	0.890255	0.827315	0.783523	0.768247	0.689941	0.699338	0.818835	0.803942	0.797264
TS_F37	0.815761	0.856628	0.760446	0.931092	0.920661	0.922552	0.926098	0.867354	0.900538	0.740943	0.745494	0.941138	0.765055	0.938479	0.868891	0.885379	0.835678	0.858046	0.852639	0.726464	0.605195	0.878849	0.628007	0.65729	0.864636	0.944714	0.936647	0.853673	0.947816	0.87879	0.588322	0.540748	0.798505	0.898647	0.897465	0.863513	0.87548	0.578837	0.899799	0.93183	0.922818	0.946989	0.914308	0.873855	0.894923	0.86044	0.906625	0.932953	0.927634
TS_F40	0.818214	0.783701	0.747533	0.780007	0.676792	0.602328	0.819721	0.667632	0.617664	0.830004	0.518793	0.841558	0.578187	0.88993	0.818746	0.885143	0.776904	0.839608	0.826517	0.754684	0.749719	0.420779	0.652296	0.725844	0.618433	0.56947	0.734827	0.505053	0.704273	0.77324	0.760387	0.872023	0.736718	0.845665	0.775959	0.753472	0.751492	0.777407	0.634241	0.645766	0.792122	0.583447	0.555789	0.841853	0.762957	0.6632	0.825069	0.535813	0.589977
TS_F41	0.778825	0.831334	0.728533	0.860056	0.860883	0.849211	0.916258	0.800928	0.773595	0.807901	0.68415	0.919656	0.725253	0.952633	0.895012	0.932835	0.844158	0.904941	0.787306	0.771999	0.761125	0.736038	0.386679	0.620974	0.745642	0.843508	0.849891	0.778618	0.840051	0.859819	0.715945	0.699397	0.776816	0.905384	0.857573	0.789729	0.816264	0.707582	0.822883	0.840287	0.90036	0.845606	0.828083	0.895692	0.831038	0.786006	0.870427	0.814491	0.825897
TS_F42	0.865936	0.874121	0.808315	0.786922	0.711187	0.552065	0.898056	0.783376	0.734708	0.878317	0.608947	0.860824	0.607588	0.950949	0.903581	0.945511	0.872259	0.926777	0.911944	0.809438	0.805419	0.615301	0.727823	0.686307	0.703623	0.48691	0.778589	0.509131	0.670144	0.860824	0.786094	0.875362	0.822912	0.89971	0.840937	0.760712	0.817121	0.822528	0.669405	0.717363	0.884286	0.524762	0.624697	0.907836	0.822085	0.728917	0.875185	0.511908	0.593611
TS_F43	0.787572	0.786301	0.729064	0.778234	0.69198	0.63764	0.821583	0.647775	0.645293	0.795432	0.487028	0.854234	0.51705	0.894776	0.801489	0.86434	0.746203	0.81257	0.836091	0.714615	0.685775	0.548313	0.633355	0.672212	0.499557	0.611607	0.745701	0.506826	0.678358	0.735181	0.740441	0.818805	0.727557	0.850098	0.773034	0.714704	0.742391	0.705396	0.604604	0.650553	0.757372	0.656492	0.605579	0.834466	0.729626	0.662136	0.799184	0.648484	0.553838
TS_F45	0.913037	0.8925	0.862479	0.798505	0.702027	0.565569	0.90828	0.816323	0.752113	0.931239	0.734088	0.852786	0.71627	0.952042	0.913303	0.94362	0.890225	0.933278	0.917972	0.874682	0.898263	0.679954	0.872289	0.861976	0.757638	0.293393	0.778855	0.533538	0.691596	0.87155	0.892057	0.959459	0.865227	0.922936	0.853112	0.80409	0.843626	0.89974	0.696029	0.727498	0.883902	0.486496	0.615951	0.909403	0.81387	0.774541	0.867797	0.498109	0.551947
TS_F47	0.895662	0.856421	0.799628	0.783789	0.676378	0.575409	0.862094	0.764494	0.65528	0.915608	0.706873	0.79224	0.678447	0.896017	0.876426	0.932746	0.867118	0.926718	0.8899	0.853614	0.876573	0.630932	0.858785	0.835825	0.7392	0.465989	0.681165	0.526299	0.65138	0.832959	0.846936	0.951037	0.843508	0.868507	0.812777	0.769517	0.790852	0.879558	0.60942	0.700343	0.842356	0.450328	0.608652	0.871993	0.808138	0.745287	0.856037	0.447462	0.589711
TS_F46	0.923113	0.895189	0.854293	0.824685	0.736274	0.488742	0.921931	0.824922	0.783553	0.916938	0.724573	0.918563	0.708351	0.956977	0.924148	0.944921	0.888068	0.929437	0.919479	0.868093	0.863779	0.701791	0.865197	0.860765	0.794132	0.445305	0.852491	0.459459	0.77392	0.878169	0.869954	0.934578	0.855505	0.926305	0.867561	0.777643	0.857367	0.884995	0.759973	0.794841	0.904527	0.506383	0.681963	0.915135	0.850423	0.784587	0.888925	0.467998	0.655605
TS_F51	0.932362	0.902399	0.855328	0.823356	0.725223	0.639058	0.900508	0.78311	0.69136	0.953312	0.749306	0.88204	0.704036	0.949205	0.919242	0.970865	0.908191	0.954258	0.930855	0.91348	0.912298	0.653035	0.886354	0.860233	0.752379	0.457272	0.788015	0.570445	0.685805	0.88136	0.882867	0.969387	0.875392	0.918001	0.86174	0.821996	0.852166	0.902754	0.723539	0.739288	0.857337	0.426836	0.677117	0.911855	0.853525	0.795845	0.900183	0.372259	0.666243
TS_M3	0.841203	0.73131	0.786981	0.792004	0.70185	0.735092	0.819307	0.704627	0.67827	0.746587	0.624904	0.854973	0.612139	0.895633	0.74443	0.725016	0.682495	0.67301	0.765853	0.656108	0.709533	0.659742	0.818569	0.808197	0.741918	0.68743	0.76275	0.629277	0.730749	0.634567	0.824508	0.86765	0.610602	0.854737	0.709414	0.453519	0.629218	0.753886	0.576887	0.674044	0.783553	0.694108	0.622954	0.619083	0.46132	0.634773	0.637196	0.6835	0.649607
TS_M4	0.845192	0.84008	0.771792	0.794457	0.705928	0.627682	0.865552	0.715324	0.661722	0.82504	0.582353	0.85453	0.572838	0.928403	0.858342	0.898469	0.810649	0.875598	0.853791	0.740145	0.735211	0.567845	0.721648	0.723746	0.705987	0.605608	0.801046	0.538502	0.736777	0.799273	0.673837	0.845517	0.766474	0.864517	0.790349	0.715442	0.775131	0.768394	0.682377	0.725814	0.835678	0.619024	0.615626	0.853643	0.780687	0.692128	0.835707	0.589416	0.629484
TS_M5	0.820076	0.81257	0.755481	0.777111	0.779978	0.802317	0.90692	0.775072	0.763873	0.761273	0.636162	0.90757	0.640949	0.945482	0.863247	0.87486	0.784676	0.830477	0.840021	0.67363	0.688139	0.763814	0.701525	0.729715	0.778855	0.800307	0.842415	0.719934	0.807783	0.805065	0.738077	0.691744	0.737811	0.881183	0.809142	0.644672	0.769517	0.683648	0.745789	0.781307	0.886502	0.809881	0.703475	0.84079	0.755304	0.701022	0.831452	0.773743	0.769694
TS_M8	0.87285	0.851161	0.790733	0.787749	0.704391	0.556291	0.882661	0.748094	0.735654	0.875923	0.699515	0.889073	0.676733	0.937592	0.857958	0.897878	0.806394	0.856273	0.848295	0.80013	0.844986	0.671237	0.857928	0.852225	0.72608	0.423438	0.78048	0.467053	0.668046	0.781691	0.849625	0.945127	0.806276	0.900686	0.838219	0.771615	0.804149	0.84073	0.619792	0.737575	0.81848	0.425743	0.611164	0.891644	0.751935	0.761155	0.846433	0.363158	0.556202
TS_M10	0.895721	0.873855	0.880947	0.596921	0.648543	0.769901	0.907127	0.83615	0.765439	0.938124	0.730808	0.889486	0.731281	0.942616	0.918208	0.953017	0.889723	0.939365	0.928166	0.885645	0.897997	0.729744	0.878701	0.865995	0.805301	0.732492	0.834466	0.749483	0.788724	0.870634	0.891614	0.953637	0.870014	0.878967	0.862656	0.781869	0.831275	0.914574	0.736009	0.716417	0.901661	0.754004	0.630636	0.914101	0.821908	0.768099	0.875392	0.717895	0.698245
TS_M11	0.933042	0.904882	0.874889	0.833166	0.747444	0.663702	0.907157	0.829915	0.753738	0.942054	0.738786	0.902961	0.733881	0.951983	0.925241	0.954672	0.894273	0.941227	0.931092	0.898972	0.903493	0.672655	0.873885	0.870427	0.794309	0.467939	0.810413	0.593168	0.739023	0.873412	0.896815	0.959606	0.871816	0.917233	0.820519	0.797146	0.848413	0.912948	0.727292	0.7379	0.900065	0.448614	0.649164	0.917469	0.840908	0.776638	0.87941	0.328438	0.673069
TS_M12	0.858283	0.835825	0.775191	0.778943	0.678004	0.624106	0.836003	0.748537	0.670469	0.873944	0.659801	0.827256	0.640122	0.897583	0.830536	0.887743	0.812038	0.876958	0.852816	0.791915	0.824626	0.617842	0.823622	0.821494	0.687548	0.440074	0.749069	0.522812	0.736747	0.786715	0.83618	0.916465	0.788724	0.847822	0.763253	0.694994	0.741593	0.850895	0.631641	0.653478	0.819366	0.439306	0.515454	0.836357	0.74638	0.657083	0.800426	0.41156	0.565303
TS_M13	0.885084	0.862567	0.768276	0.748921	0.691508	0.620974	0.901483	0.725844	0.749394	0.900626	0.72871	0.90237	0.672448	0.953726	0.885143	0.932274	0.837066	0.857544	0.884995	0.797175	0.862479	0.66908	0.857514	0.853289	0.729626	0.60091	0.809615	0.509603	0.78834	0.824951	0.872378	0.958099	0.865759	0.918356	0.864517	0.787069	0.819248	0.875244	0.690355	0.731192	0.795254	0.653714	0.584363	0.922877	0.752556	0.795757	0.877903	0.613232	0.625495
TS_M14	0.917381	0.890875	0.870427	0.827079	0.732019	0.572779	0.910525	0.804208	0.736334	0.913244	0.714674	0.91416	0.709237	0.951865	0.914249	0.930353	0.873707	0.914721	0.912564	0.877992	0.861444	0.655783	0.843892	0.850718	0.755747	0.421665	0.832959	0.494563	0.754506	0.859967	0.870811	0.947078	0.844188	0.916465	0.852727	0.790408	0.842562	0.871934	0.73332	0.770906	0.89383	0.4836	0.666391	0.910644	0.825779	0.781544	0.866527	0.366113	0.63631
TS_M15	0.800012	0.722416	0.743041	0.787099	0.66249	0.695231	0.781425	0.698245	0.639531	0.770463	0.619851	0.818096	0.575852	0.828556	0.734502	0.704657	0.65921	0.670114	0.772088	0.701909	0.710212	0.601767	0.806365	0.785178	0.695585	0.640092	0.73069	0.585751	0.701259	0.680752	0.812156	0.881449	0.601442	0.820873	0.686898	0.549406	0.629277	0.763194	0.496306	0.637019	0.778234	0.628923	0.601176	0.676467	0.538946	0.615035	0.642663	0.644997	0.580699
TS_M21	0.872437	0.880592	0.879174	0.612405	0.695408	0.802642	0.869511	0.796791	0.754861	0.936469	0.752674	0.874416	0.755068	0.904497	0.879499	0.941877	0.891673	0.928639	0.932333	0.873353	0.858696	0.721795	0.87743	0.872909	0.748715	0.76801	0.771261	0.767774	0.740855	0.85258	0.893801	0.959902	0.87093	0.886177	0.832043	0.788547	0.795904	0.919361	0.752586	0.647154	0.86892	0.757136	0.645736	0.91939	0.816914	0.753472	0.839401	0.756782	0.69854
TS_M24	0.846286	0.82111	0.697181	0.870989	0.847645	0.809172	0.817682	0.651646	0.713965	0.853377	0.820785	0.813811	0.768897	0.901749	0.805094	0.891909	0.774688	0.819012	0.800189	0.728858	0.826872	0.799864	0.852639	0.852166	0.738845	0.820046	0.806808	0.716536	0.824213	0.743809	0.820046	0.92793	0.80539	0.848738	0.800278	0.844217	0.800307	0.802937	0.734117	0.819189	0.622363	0.829059	0.795609	0.851279	0.757018	0.77983	0.848916	0.790202	0.756309
TS_M25	0.920631	0.885409	0.857101	0.830418	0.726405	0.672478	0.892825	0.778027	0.694788	0.922906	0.713285	0.883606	0.695585	0.937976	0.89581	0.935406	0.863631	0.921813	0.90695	0.87613	0.879706	0.64745	0.865345	0.851693	0.775191	0.459636	0.800662	0.553307	0.713374	0.843242	0.867738	0.950298	0.832752	0.902902	0.823503	0.767005	0.814343	0.884818	0.694522	0.741032	0.863513	0.399681	0.649725	0.883458	0.811802	0.750635	0.851457	0.295254	0.664234
TS_M32	0.930826	0.91283	0.900656	0.813013	0.750665	0.702825	0.936824	0.862538	0.798091	0.95476	0.759825	0.927782	0.756013	0.96726	0.949294	0.963182	0.91741	0.955381	0.949678	0.921193	0.916819	0.711483	0.894096	0.886384	0.82965	0.504669	0.844483	0.620708	0.771999	0.902872	0.915401	0.970185	0.895662	0.936706	0.887063	0.812836	0.87421	0.929732	0.764464	0.749217	0.926245	0.493795	0.596537	0.941375	0.85388	0.80867	0.895987	0.36567	0.696915
TS_M35	0.924679	0.898144	0.875244	0.823828	0.744932	0.689616	0.912889	0.794663	0.74768	0.920188	0.716949	0.90432	0.696088	0.957154	0.915046	0.94365	0.878346	0.928934	0.908693	0.878346	0.878583	0.667868	0.882454	0.864606	0.793334	0.488565	0.830566	0.570002	0.74638	0.860706	0.870398	0.950535	0.854766	0.916199	0.851516	0.763046	0.834141	0.893476	0.721589	0.761243	0.884227	0.467939	0.652296	0.884759	0.830004	0.784499	0.87551	0.332575	0.675492
TS_M39	0.935347	0.912417	0.86304	0.822853	0.731488	0.630282	0.922315	0.836623	0.774215	0.93644	0.73004	0.915135	0.722416	0.965339	0.935465	0.954938	0.898824	0.946162	0.926305	0.883606	0.894332	0.67694	0.871787	0.853466	0.775575	0.429378	0.823828	0.541664	0.722032	0.87749	0.877164	0.95869	0.870073	0.93579	0.865906	0.762455	0.841233	0.909284	0.725459	0.750901	0.909905	0.450978	0.642515	0.918976	0.830979	0.77389	0.883724	0.368536	0.603599
TS_M44	0.915076	0.883843	0.824981	0.821435	0.712251	0.601797	0.875126	0.780746	0.709739	0.917824	0.696501	0.877135	0.686662	0.943561	0.89711	0.935878	0.85846	0.921222	0.907157	0.85255	0.869068	0.616305	0.831954	0.826133	0.685686	0.402281	0.793481	0.493765	0.684268	0.838455	0.858342	0.942527	0.829325	0.903109	0.799155	0.756013	0.804858	0.880474	0.698895	0.697713	0.873353	0.430264	0.622481	0.891821	0.809468	0.65206	0.854944	0.409166	0.578719
TS_M46	0.881094	0.8493	0.823208	0.781278	0.6697	0.614207	0.862272	0.732049	0.652739	0.891318	0.67629	0.851959	0.65661	0.918208	0.861622	0.904438	0.831482	0.885881	0.872703	0.829975	0.83751	0.586756	0.827818	0.817889	0.682584	0.412771	0.753886	0.479877	0.65268	0.811566	0.829472	0.938774	0.802937	0.869866	0.791029	0.74446	0.775486	0.853348	0.653094	0.667189	0.831216	0.430707	0.546097	0.855416	0.755925	0.698658	0.797677	0.402872	0.559157
TS_M53	0.929703	0.904379	0.869777	0.822144	0.728355	0.665475	0.911087	0.8178	0.741711	0.950003	0.737486	0.906211	0.718604	0.956267	0.927427	0.96268	0.901336	0.946605	0.930116	0.903552	0.898588	0.639649	0.865493	0.851279	0.761391	0.451894	0.800898	0.576266	0.704509	0.88009	0.88009	0.964334	0.870752	0.924384	0.858933	0.796407	0.845636	0.912623	0.718811	0.727942	0.894067	0.430885	0.650375	0.91939	0.836121	0.781603	0.885556	0.28636	0.656581
TS_M55	0.927043	0.912919	0.874771	0.807931	0.73329	0.532563	0.920424	0.851959	0.787867	0.951392	0.750694	0.901277	0.735092	0.96327	0.939099	0.963802	0.910319	0.954022	0.940547	0.907334	0.915431	0.691862	0.891762	0.867916	0.759057	0.400213	0.801194	0.561255	0.697122	0.885763	0.901956	0.971722	0.883724	0.934815	0.876514	0.81851	0.859021	0.926807	0.714024	0.731724	0.911205	0.430382	0.645529	0.935228	0.850925	0.796998	0.897376	0.449885	0.545653
TS_M58	0.9037	0.861681	0.832604	0.81387	0.728533	0.674458	0.889516	0.746823	0.674694	0.87811	0.694551	0.880149	0.67236	0.929969	0.871727	0.909639	0.841587	0.879824	0.869275	0.815082	0.828172	0.640151	0.851014	0.839017	0.7772	0.642102	0.818687	0.580758	0.753265	0.816943	0.826931	0.933308	0.797825	0.895337	0.828911	0.709592	0.78902	0.8316	0.693103	0.75424	0.829295	0.626027	0.65135	0.850068	0.795225	0.732729	0.836475	0.593818	0.68149
TS_M59	0.870161	0.847113	0.809645	0.824685	0.742391	0.690178	0.904084	0.775368	0.71822	0.837303	0.594055	0.907068	0.607588	0.959666	0.896726	0.918829	0.829886	0.891407	0.890343	0.75885	0.75687	0.634389	0.729005	0.7202	0.772708	0.654719	0.838662	0.60289	0.767271	0.847438	0.736865	0.794486	0.802996	0.906654	0.833993	0.71559	0.819692	0.739348	0.729153	0.759382	0.887861	0.649637	0.662195	0.885438	0.802819	0.725991	0.868241	0.616689	0.703652
TS_M60	0.937149	0.912948	0.898322	0.71429	0.716181	0.699515	0.92793	0.834702	0.763962	0.962532	0.75099	0.91478	0.738313	0.971751	0.945098	0.975061	0.916701	0.957154	0.942823	0.913214	0.910821	0.674251	0.883045	0.871048	0.80403	0.654423	0.849359	0.666952	0.779121	0.893978	0.887477	0.971692	0.887152	0.932687	0.877342	0.811122	0.867679	0.929112	0.762957	0.747149	0.914426	0.658324	0.626115	0.938538	0.848591	0.802671	0.898853	0.621979	0.687223
TS_M63	0.879558	0.825365	0.81913	0.822469	0.717777	0.689528	0.888984	0.73722	0.709887	0.835116	0.642486	0.887477	0.637019	0.923852	0.862094	0.866379	0.803676	0.830122	0.867945	0.782341	0.7746	0.629839	0.813929	0.80013	0.775397	0.664145	0.818303	0.574611	0.763785	0.792359	0.828438	0.888925	0.744991	0.87944	0.819485	0.682613	0.757816	0.802021	0.68873	0.756427	0.862242	0.647095	0.632498	0.807606	0.773034	0.691626	0.814314	0.638053	0.688405
[truncated: 51 more columns]

## Sheet: Supplementary Table 3
Supplementary Table 3 The relative proportion of 16 core bacterial genera in saliva and buccal mucosa of all subjects.
sample	Streptococcus	Veillonella	Neissera	Haemophilus	Prophyromonas	Gemella	Fusobacterium	Rothia	Prevotella	Aggregatibacter	Leptotrichia	Actinomyces	Granulicatella	Lautropia	Corynebacterium	Capnocytophaga
T_F1	0.110241	0.0353221	0.631309	0.0811446	0.0356962	0.00152296	0.0177946	0.0138937	0.0105004	0.0280546	0.00675983	0.00219093	0.00430171	0.0119432	0.00259171	0.00673311
T_F2	0.274476	0.0827528	0.155242	0.364587	0.0102828	0.0120881	0.00892875	0.0280029	0.0107537	0.00975294	0.0092231	0.0113032	0.00310053	0.0123825	0.00361075	0.00351263
T_F3	0.494546	0.0436588	0.125588	0.0763569	0.0969116	0.0143251	0.0191089	0.0444999	0.00756998	0.024471	0.0129846	0.0102247	0.00473124	0.0189512	0.00139309	0.00467867
T_F7	0.174376	0.199251	0.0925125	0.249529	0.0706323	0.0240155	0.0528841	0.0336384	0.0269273	0.00654465	0.024487	0.0127842	0.00410427	0.0104825	0.00277316	0.0150582
T_F9	0.0624146	0.481788	0.059918	0.194681	0.0444392	0.00551876	0.0117471	0.00157679	0.102649	0.0100915	0.00430989	0.0108273	0.00444129	0.000262798	0.000499317	0.00483549
T_F10	0.0902581	0.115199	0.233438	0.19947	0.126783	0.0101992	0.0469041	0.00965762	0.0807209	0.021331	0.0237078	0.00403153	0.0105	0.00186533	0.00156447	0.0243697
T_F12	0.416067	0.235103	0.142071	0.0807148	0.0273592	0.0151435	0.0216804	0.00966659	0.0232705	0.0108781	0.00633502	0.0029025	0.00285202	0.00209485	0.000706696	0.00315489
T_F14	0.113959	0.0149657	0.213713	0.170362	0.131231	0.00655239	0.0874089	0.00649997	0.0761912	0.0941448	0.0118467	0.000864916	0.0027258	0.035016	0.000786287	0.0337317
T_F15	0.408163	0.179868	0.178667	0.133374	0.0241832	0.00264631	0.0255064	0.00519084	0.00643257	0.00775573	0.00598473	0.0108499	0.00207634	0.00543511	0.00201527	0.00185242
T_F16	0.0407349	0.00711811	0.456042	0.0471601	0.30885	0.00111286	0.0388871	0.0213543	0.0298163	0.0185197	0.00856693	0.00256168	0.00577428	0.00205774	0.00130184	0.0101417
T_F19	0.0979527	0.112311	0.351267	0.177613	0.0637733	0.00310722	0.101561	0.0145087	0.029669	0.0204726	0.00962237	0.00290676	0.00571328	0.0043852	0.000200466	0.00493648
T_F28	0.0355296	0.225894	0.358662	0.0814212	0.0908151	0.00307997	0.106985	0.00703993	0.0686173	0.00098999	0.00629194	0.000791992	0.00677593	0.000307997	0	0.00679793
T_F33	0.145381	0.204328	0.218415	0.164632	0.0653037	0.00656618	0.115057	0.00743173	0.0284734	0.0088345	0.0167139	0.00617818	0.00385017	0.00056708	0.000358155	0.00790927
T_F34	0.115676	0.315544	0.178966	0.149284	0.0755438	0.00374005	0.065756	0.00734748	0.0675332	0.000689655	0.00769231	0.00488064	0.00116711	0.000318302	0	0.00586207
T_F35	0.0995418	0.163544	0.0159818	0.480386	0.0602764	0.00216071	0.0543158	0.00268226	0.0847148	0.0162426	0.00461945	0.00141564	0.0015274	0.00737622	0	0.00521551
T_F36	0.0956724	0.486551	0.0686125	0.206243	0.0354312	0.0110875	0.0221344	0.00401338	0.0313773	0.0161549	0.00792541	0.00366879	0.00640519	0.000324313	0.000547279	0.00385122
T_F37	0.167302	0.336584	0.195871	0.0728325	0.0605414	0.00383463	0.0487328	0.00457108	0.0878155	0.00424095	0.00723754	0.00193001	0.00604398	0.000634872	0.000203159	0.00162527
T_F40	0.457031	0.0386699	0.328252	0.0403135	0.00838059	0.0261713	0.00218546	0.0632699	0.00164361	0.00630351	0.00308854	0.00673699	0.00500307	0.00561717	0.00348589	0.00384713
T_F41	0.331685	0.38423	0.0738374	0.0380848	0.0104249	0.0282196	0.00207566	0.0831195	0.0128038	0.00408135	0.00163254	0.0154858	0.0128038	0.000489762	0.000279864	0.000746303
T_F42	0.340935	0.378024	0.0319997	0.0478808	0.0265364	0.0338322	0.0242628	0.0240931	0.0182225	0.00430961	0.0348502	0.0264006	0.00509009	0.00108589	0.000407208	0.00206997
T_F43	0.32639	0.0430144	0.371918	0.124163	0.0149579	0.0338453	0.0111339	0.027634	0.001331	0.00627469	0.00735216	0.0102254	0.00418313	0.00673948	0.0014155	0.0094226
T_F45	0.658423	0.0136529	0.0370966	0.176946	0.0334378	0.0356399	0.00565766	0.0149572	0.00142288	0.00110104	0.00149064	0.00752096	0.00337088	0.00386212	0.00252393	0.00289659
T_F47	0.17393	0.00831634	0.379562	0.199473	0.0144348	0.0870245	0.0189692	0.0624517	0.00231669	0.0140784	0.00605905	0.00944498	0.00445518	0.00754411	0.00693028	0.0050096
T_F46	0.550368	0.0734649	0.0598797	0.208927	0.0123486	0.00269332	0.00724994	0.0482934	0.0110951	0.00172779	0.00142288	0.0173118	0.00286271	0.00101635	0.00057593	0.00076226
T_F51	0.322968	0.00413103	0.182558	0.0168747	0.275103	0.15829	0.000960351	0.0260209	0.00207314	0.00158534	0.000350604	0.00259142	0.00231704	0.00379567	0.000274386	0.000106706
T_M1	0.113453	0.253299	0.17246	0.119946	0.104575	0.00474105	0.0423071	0.0466858	0.0664955	0.00945191	0.0177865	0.00492224	0.00667371	0.00782123	0.00169108	0.0276914
T_M3	0.153786	0.129598	0.288466	0.292433	0.0421279	0.00313691	0.0248101	0.00860706	0.0220621	0.00839966	0.00419983	0.00477018	0.00464055	0.00876261	0.000285174	0.00391466
T_M4	0.242453	0.496076	0.0146243	0.0721039	0.0205705	0.00291951	0.00929423	0.00125887	0.0834606	0.0127762	0.0333199	0.00624079	0.000910674	0.00083032	0.000455337	0.00270524
T_M5	0.0889443	0.741841	0.0240703	0.0173841	0.0110593	0.00415628	0.0232029	0.0032166	0.0395388	0.00093968	0.0243955	0.016083	0.00350573	0.000505981	7.22831e-05	0.00108425
T_M8	0.215382	0.209721	0.271783	0.107979	0.0823337	0.0052778	0.0293878	0.00990788	0.0293398	0.00645332	0.00786873	0.0112993	0.00700509	0.000959601	0.00050379	0.004798
T_M10	0.0898117	0.0535978	0.203012	0.0627456	0.311213	0.00314357	0.0837132	0.0111597	0.0290151	0.0460218	0.0109396	0.0080161	0.00276634	0.0761057	0.00207475	0.00666436
T_M11	0.135284	0.121695	0.539837	0.0407202	0.0248246	0.0114311	0.0281853	0.0263945	0.00784968	0.010916	0.00547024	0.0221753	0.0050287	0.0161164	0.000735907	0.00333611
T_M12	0.242317	0.49642	0.102136	0.0145262	0.00797144	0.0245377	0.0655282	0.0200419	0.00315457	0.0005478	0.00902926	0.00678139	0.00506243	0	0.000188897	0.00175674
T_M13	0.178138	0.147797	0.364154	0.04993	0.0492975	0.0590535	0.073793	0.0105802	0.0291913	0.0134552	0.00782014	0.00224254	0.00220421	0.00170586	0.000536676	0.010101
T_M14	0.230453	0.495679	0.032606	0.0990464	0.0122831	0.00401992	0.0311321	0.00975947	0.0204123	0.00399759	0.0119704	0.0435938	0.00236729	0.000893316	0.00102731	0.000759318
T_M15	0.310716	0.0792075	0.156881	0.190537	0.0369718	0.0723064	0.0766377	0.0126417	0.00768864	0.0140302	0.00793733	0.00418627	0.00279775	0.021408	0.00130562	0.00474582
T_M21	0.275263	0.0507996	0.457008	0.0920495	0.0149931	0.029666	0.0161609	0.0161421	0.00395547	0.0194383	0.00241095	0.0011113	0.00958731	0.00312671	0.000508561	0.0077791
T_M24	0.272002	0.0284896	0.175072	0.28602	0.00622019	0.00614765	0.0325336	0.16109	0.00335491	0.00569429	0.00460621	0.00921241	0.00340932	0.00342745	0.000834195	0.00188601
T_M25	0.702325	0.0101134	0.110354	0.00908456	0.00353288	0.0609908	0.00592049	0.039017	0.000582343	0.00166938	0.00163056	0.0010094	0.0325918	0.019392	0.000815281	0.000970572
T_M32	0.408612	0.173891	0.103031	0.0981085	0.0388512	0.0274124	0.0577866	0.00553558	0.00884468	0.0458371	0.00682245	0.00040853	0.0157488	0.00224692	0.00204265	0.00482066
T_M35	0.105575	0.303597	0.179652	0.0434371	0.0766537	0.015573	0.161942	0.0212119	0.0232384	0.00387674	0.0236349	0.0158374	0.00303971	0.00929536	0.000132162	0.0133043
T_M39	0.16388	0.398142	0.0534314	0.181579	0.0684985	0.0122291	0.048581	0.0117905	0.0114035	0.00794634	0.00730134	0.0147833	0.00946852	0.00500516	0.00159959	0.00436017
T_M44	0.254654	0.169541	0.341203	0.0418389	0.0492298	0.0225155	0.0273142	0.0260717	0.00799075	0.0174168	0.0084192	0.0071981	0.0131751	0.00141391	0.00389897	0.00811928
T_M46	0.126364	0.18411	0.183953	0.0922215	0.235353	0.0125952	0.123288	0.00395683	0.0163562	0.000763942	0.00474036	0.002664	0.0065033	0.000705177	0.000176294	0.00624865
T_M53	0.749398	0.0308433	0.0543799	0.0493796	0.00274425	0.0555752	0.00163308	0.0272404	0.000269374	0.0050676	0.0015489	0.00720575	0.011179	0.0026769	0.000370389	0.00048824
T_M55	0.435817	0.0374241	0.214892	0.119471	0.0612487	0.0589174	0.0146833	0.00249494	0.00364016	0.0156854	0.00384466	0.00464222	0.0155013	0.0067077	0.00130882	0.00372196
T_M58	0.0728239	0.397242	0.143002	0.24307	0.00707664	0.000361745	0.0160525	0.0156229	0.0781596	0.00664707	0.00761926	0.00624011	0.00119828	0.000949582	0.000542618	0.00339136
T_M59	0.148267	0.658986	0.0212741	0.0517887	0.0121965	0.00935689	0.00681982	0.0096362	0.0270233	0.00342155	0.0256965	0.0161069	0.00162931	0.000931034	0.000698275	0.0061681
T_M60	0.237766	0.220457	0.269693	0.0419147	0.0453017	0.00986228	0.0293129	0.00400966	0.0132244	0.0418151	0.0258262	0.00714766	0.00801933	0.0329739	0.000224143	0.0124524
T_M63	0.10173	0.204696	0.281394	0.106407	0.0947754	0.00424078	0.0513013	0.0102263	0.108661	0.008215	0.0027868	0.00809383	0.0076334	0.00138128	0.000581593	0.00787573
TS_F1	0.51309	0.102523	0.172686	0.128208	0.00529847	0.0305441	0.00810355	0.00287841	0.00339176	0.012852	0.0037951	0.00276841	0.00533514	0.0039051	0.00196172	0.0026584
TS_F2	0.749949	0.0460769	0.0319073	0.0392994	0.00344851	0.032317	0.00737503	0.0159451	0.00116089	0.0048484	0.0325219	0.00464354	0.000614586	0.0117113	0.0131282	0.00505326
TS_F3	0.591384	0.281673	0.032246	0.020136	0.0136016	0.0281443	0.00747554	0.0036046	0.0104587	0.0020065	0.00328498	0.00284106	0.0018822	0.000958858	0.000177566	0.000124296
TS_F7	0.566931	0.0283417	0.0265438	0.12301	0.0189925	0.181818	0.00990487	0.015887	0.00905495	0.000751855	0.00137295	0.00594946	0.00382465	0.00428231	0.0012422	0.00209212
TS_F9	0.159998	0.360641	0.0112593	0.412835	0.00538567	0.0114943	0.014169	0.00251211	0.0127774	0.00113858	0.00130124	0.00384949	0.00122895	0.000216873	0.000831345	0.000361454
TS_F10	0.206974	0.382539	0.013661	0.125157	0.0274414	0.0522878	0.0604605	0.00435483	0.0805345	0.00238621	0.00283362	0.00483207	0.0353159	0	0.000507069	0.000715862
TS_F12	0.707267	0.0807294	0.00346376	0.0351141	0.00262073	0.157738	0.00141116	0.000824704	0.00388527	0.000916338	0.00172272	0.000916338	0.00278567	0.000311555	0.000256575	3.66535e-05
TS_F14	0.802262	0.0873399	0.0195776	0.044978	0.0137128	0.013312	0.00381848	0.00232063	0.00141347	0.00402945	0.00111812	0	0.00145567	0.00350204	0.000105483	0.00105483
TS_F15	0.602933	0.274298	0.030759	0.0407009	0.00761832	0.00883725	0.0138082	0.00125702	0.00333302	0.00100943	0.00417103	0.0077326	0.00222836	0.000399962	0.000133321	0.000780878
TS_F16	0.206082	0.117743	0.349072	0.0259442	0.125926	0.00516302	0.039936	0.0244727	0.0337145	0.018432	0.0138627	0.0154891	0.0090611	0.0027364	0.00240081	0.00996463
TS_F19	0.49746	0.196325	0.0228693	0.106019	0.0117274	0.0259287	0.0579759	0.00953676	0.00237947	0.0336336	0.0162408	0.00592979	0.00186958	0.00226616	0.00113308	0.00870583
TS_F28	0.297294	0.200419	0.00984041	0.447297	0.00249164	0.0192866	0.00747493	0.00253895	0.00241279	0.00113543	0.000646565	0.00526714	0.00148237	0.000268088	0.000504636	0.00164007
TS_F33	0.120075	0.598514	0.0575646	0.0441185	0.0481053	0.0102492	0.0888952	0.0035355	0.00799248	0.00229431	0.00524683	0.0070898	0.00432534	0.000338505	0.000338505	0.00131641
TS_F34	0.684243	0.118724	0.00499841	0.078245	0.00853697	0.0744367	0.00810854	0.00679149	0.00280863	0.00117423	0.000539511	0.00877499	0.00114249	0.000714059	0.000602983	0.00015868
TS_F35	0.144768	0.570332	0.00326911	0.23009	0.001878	0.00739607	0.011268	0.00630637	0.00169252	0.00129837	0.00143748	0.00628318	0.00057963	0.0124736	0.000394148	0.000533259
TS_F36	0.245828	0.688446	0.003894	0.018408	0.00470315	0.00770372	0.00874886	0.00606857	0.00595057	0.000573143	0.000994572	0.003304	0.00487172	0.000236	0.000134857	0.000134857
TS_F37	0.116833	0.708141	0.00922756	0.0137223	0.0111326	0.00535794	0.0102992	0.0091085	0.0463759	0.00142878	0.0457211	0.0192291	0.00276827	0.000267897	0	0.000386962
TS_F40	0.615877	0.0816654	0.07384	0.0786807	0.00790068	0.0311262	0.00453975	0.0465513	0.00554301	0.00807625	0.0132932	0.00900426	0.00471532	0.00466516	0.00426386	0.0102583
TS_F41	0.476779	0.413854	0.00494188	0.00991183	0.0033133	0.0354917	0.000561577	0.0181109	0.0054473	0.000533498	0.00362217	0.0218734	0.00460493	0.00073005	0.000224631	0
TS_F42	0.571722	0.138891	0.00652898	0.126608	0.00482409	0.113337	0.00280921	0.0116049	0.00280921	0.000813701	0.00439786	0.00943506	0.00526968	0.000329355	0.000581215	3.87477e-05
TS_F43	0.51452	0.169908	0.0725244	0.0891739	0.0147255	0.0464084	0.00849153	0.0455105	0.002745	0.00305285	0.0133915	0.0095177	0.00366855	0.00115444	0.00135967	0.00384813
TS_F45	0.633785	0.0202241	0.00958597	0.205631	0.0121773	0.0780711	0.00233804	0.00701413	0.000876766	0.000194837	0.000311739	0.00130541	0.0199708	0.00473453	0.000389674	0.00339016
TS_F47	0.620575	0.0603572	0.0110698	0.0563162	0.0431614	0.0876556	0.0295553	0.0440857	0.00808202	0.00468585	0.00242891	0.0233433	0.00156912	0.00193453	0.00313823	0.002042
TS_F46	0.807661	0.11137	0.000638682	0.0103786	0.000494978	0.000399176	0.00102189	0.0571461	0.00113366	0	0	0.0085743	0.000542879	0.000447077	7.98352e-05	0.000111769
TS_F51	0.748165	0.00748523	0.00845235	0.14267	0.00132482	0.0184282	0.00129832	0.0387377	0.000463687	0.0018415	0.00626639	0.0109165	0.000794891	0.00457063	0.00773694	0.000847884
TS_M1	0.349684	0.200291	0.0843064	0.0510364	0.0850047	0.0360355	0.0498073	0.0189117	0.0463713	0.00553104	0.0146098	0.00586625	0.0354768	0.00698363	0.00282139	0.00726298
TS_M3	0.352166	0.41976	0.0498593	0.0663198	0.0149737	0.00814174	0.0506381	0.00577001	0.0112391	0.00106197	0.00546912	0.00442486	0.00766385	0.00138056	0.000141595	0.000991168
TS_M4	0.627521	0.225048	0.0161416	0.0465551	0.00742211	0.00679247	0.0141955	0.0013356	0.037225	0.00456011	0.00312911	0.00625823	0.00183168	0.000305279	0.000553319	0.00112572
TS_M5	0.311908	0.600904	0.006125	0.0188419	0.0126422	0.00943026	0.0112976	0.000877668	0.0146216	0.00106441	0.00616235	0.00115777	0.00422028	7.46952e-05	5.60214e-05	0.000616235
TS_M8	0.744497	0.0417092	0.00504072	0.110256	0.003519	0.0816805	0.00185893	0.000942434	0.0053174	0.00198862	0.000380432	0.00165142	0.000172924	2.59385e-05	0.000276678	0.000683048
TS_M10	0.337925	0.504472	0.018938	0.0322126	0.02505	0.0131977	0.0259725	0.00244734	0.0111219	0.00576598	0.00326739	0.000755984	0.0103275	0.00691917	0.000730357	0.00089693
TS_M11	0.866898	0.0175504	0.0295279	0.00365061	0.00353754	0.054008	0.00273796	0.00840771	0.000936882	0.000646125	0.00100957	0.00340023	0.00193838	0.00511247	0.000323063	0.000314986
TS_M12	0.667278	0.0777325	0.074953	0.0629708	0.00874724	0.0194448	0.0348138	0.0114683	0.00188025	0.0124026	0.00747428	0.00248753	0.00879396	0.00210214	0.000233571	0.00721735
TS_M13	0.504381	0.217078	0.00420864	0.236155	0.00330022	0.0243894	0.00273676	0.00170185	0.0011384	0.00177085	0.000540454	0.0011269	0.000678442	4.5996e-05	6.89941e-05	0.000678442
TS_M14	0.922593	0.0277518	0.00136805	0.0252184	0.00193988	0.00933747	0.00196159	0.00515371	0.00137529	0.00017372	0.000289534	0.00203398	0.00057183	7.96219e-05	7.96219e-05	7.23835e-05
TS_M15	0.39961	0.185588	0.124685	0.0611575	0.0361421	0.0146136	0.057367	0.0109895	0.00410394	0.00649382	0.0329589	0.0223415	0.0106859	0.0087172	0.0113519	0.0131933
TS_M21	0.314127	0.459956	0.0918629	0.0709276	0.00948162	0.0249184	0.00186524	0.000495453	0.0112983	0.00129206	0.0016418	0.000106863	0.0112691	0.000388591	2.91443e-05	0.000340017
TS_M24	0.458573	0.118614	0.049505	0.23612	0.00907333	0.00678071	0.0113562	0.0502045	0.00318635	0.0132117	0.0112591	0.0139306	0.000767445	0.0124734	0.00158346	0.00336121
TS_M25	0.877533	0.0369152	0.0112084	0.00756666	0.00673272	0.0203741	0.00420795	0.0185685	0.00145366	0.00123943	0.00112467	0.00132359	0.00181324	0.00922688	0.000260128	0.000451398
TS_M32	0.890542	0.055868	0.00369583	0.0166402	0.00382142	0.0186855	0.00313069	0.00204526	0.0013366	0.000421612	0.00038573	0.00019735	0.00245791	0.000304996	0.000331907	0.000134557
TS_M35	0.886336	0.0621577	0.00309396	0.0139074	0.00120665	0.00949847	0.00605643	0.00711612	0.000711612	0.000247517	0.00126079	0.00111383	0.000193373	0.00658241	0.000139228	0.000379011
TS_M39	0.787064	0.137529	0.00397007	0.012085	0.00470249	0.0358305	0.00663343	0.000482734	0.000357889	0.000707455	0.00545989	0.0019892	0.00210572	0.000590933	0.000233044	0.000258013
TS_M44	0.714325	0.0583281	0.130691	0.00377636	0.00434999	0.0466261	0.00298285	0.0173235	0.00124285	0.00173043	0.00372856	0.00453164	0.00344175	0.00192164	0.00232318	0.00267692
TS_M46	0.743352	0.0553114	0.0165308	0.0460911	0.01458	0.0359776	0.0204325	0.0305768	0.00152987	0.000626322	0.00169415	0.00416863	0.00804978	0.0161098	0.00121157	0.00375793
TS_M53	0.793324	0.0303968	0.0143509	0.0138641	0.00236429	0.122144	0.00114738	0.00950932	0.000225999	0.000782303	0.000808379	0.00475466	0.00121692	0.00160807	0.0017906	0.00171237
TS_M55	0.822479	0.00872206	0.00696688	0.0676875	0.00798984	0.0638218	0.00276737	0.0010768	9.69117e-05	0.00400569	0.00155059	0.000172288	0.0108433	0.000624542	0.000129216	0.00106603
TS_M58	0.528043	0.322965	0.00616843	0.0817091	0.000750703	0.000605989	0.00804971	0.036287	0.00150141	0.00685582	0.00208931	0.003446	0.000244205	0.000126625	0.000533632	0.000624079
TS_M59	0.521696	0.406679	0.00635001	0.00212463	0.00279305	0.00901575	0.00280897	0.00413785	0.00218033	0.000469487	0.0298721	0.00857013	0.00179042	0.000119361	0.000732082	0.000660465
TS_M60	0.510618	0.406815	0.0133009	0.00446996	0.00725612	0.0230888	0.00662621	0.00385216	0.00403387	0.000932757	0.00448208	0.000642027	0.00766799	0.00486972	0.000666255	0.000678369
TS_M63	0.532031	0.147241	0.0145554	0.00908865	0.0157552	0.00663256	0.0436436	0.0320989	0.0173737	0.0123823	0.0140121	0.0301861	0.000962061	0.00478767	0.099262	0.0199882
